# Supplementary material for: Predicting bacterial growth conditions from mRNA and protein abundances
Source: PLoS One. 2018 Nov 2;13(11):e0206634. doi: 10.1371/journal.pone.0206634 (PMC6214550; doi:10.1371/journal.pone.0206634)
Supplement: S1 Table — Listed are the top 10 genes that contribute the most to the indicated dataset and principal component. (XLSX) [file pone.0206634.s001.xlsx]

## Sheet: Sheet1
	PC1	PC2
mRNA	ompF	glpD
	lpp	glpX
	yfiA	garP
	ompA	glpT
	lpxC	glpF
	cspA	glpA
	ychH	menD
	fadE	ygfA
	icdA	mdlA
	tufA	nanA
Protein	groEL	mglA
	tufA	glpD
	gapA	ydcS
	fusA	fadA
	dnaK	glpQ
	metE	fadE
	rpoC	fadB
	rpoB	cspA
	cysK	araF
	eno	acs
